# Supplementary material for: Modulatory action of Bryonia alba on the immune system in cyclophosphamide induced immunosuppression in BALB/c mice
Source: PLoS One. 2024 Dec 31;19(12):e0309756. doi: 10.1371/journal.pone.0309756 (PMC11687816; doi:10.1371/journal.pone.0309756)
Supplement: S1 File — (XLSX) [file pone.0309756.s001.xlsx]

## Sheet: Hematology
Group	Animal no	Hb(gm\dl)	Total RBC (106/μL)	Total WBC 103/μL
Normal Control	8	14.7895	8.71967	6.73871
	16	13.2838	8.21602	4.79609
	22	14.6265	9.72526	10.6174
	24	13.28	8.6597	6.50742
	30	15.1	8.7044	6.67983
	43	12.57	9.13495	8.34052
CPM Control	1	5.23924	4.54957	2.53943
	4	4.08805	3.90203	1.67604
	6	7.53773	5.84247	4.2633
	13	5.10217	4.47247	2.43663
	26	5.20434	4.52994	2.51326
	31	6.18846	5.08351	3.25134
Vehicle Control	9	5.96246	4.98967	3.10933
	25	4.64339	4.48602	2.10205
	32	8.59615	5.99526	5.12052
	37	5.80541	4.9297	2.9894
	40	5.92247	4.9744	3.0788
	46	7.05011	5.40495	3.9399
Levamisole Control	5	10.916	7.01284	5.98914
	10	9.86072	6.26937	4.69406
	18	13.0229	8.49729	8.57495
	19	10.7903	6.92432	5.83495
	21	10.884	6.9903	5.94988
	33	11.7861	7.62588	7.05702
BA 6C	7	12.9526	7.89621	5.63573
	11	11.8494	7.2007	4.22073
	17	15.1553	9.28488	8.46096
	27	12.8213	7.8134	5.46726
	28	12.9192	7.87512	5.59284
	35	13.8623	8.46969	6.80248
BA 30C	12	11.7526	7.42625	4.52573
	14	10.6494	6.8027	3.11073
	15	13.9553	8.67127	7.35096
	29	11.6213	7.35201	4.35726
	41	11.7192	7.40735	4.48284
	42	12.6623	7.94042	5.69248
BA 200C	2	12.566	7.76294	4.99241
	3	11.5827	7.16336	3.6014
	20	14.5293	8.96007	7.76976
	23	12.4489	7.69155	4.82679
	34	12.5362	7.74476	4.95025
	36	13.3768	8.25732	6.13939

## Sheet: Organ Indices
Group	Animal no	Spleen Index (mg/10g) (n=6)	Thymus Index (mg/10g) (n=6)			Group	Animal No	Phagocytic Index (n=4)
Normal Control	8	0.370265	0.143362			Normal Control	61	4.34034
	16	0.296925	0.10662				67	4.29404
	22	0.516698	0.216723				68	4.43279
	24	0.361533	0.138988				69	4.33483
	30	0.368042	0.142249			CPM Control	38	2.05657
	43	0.430738	0.173658				39	1.88685
CPM Control	1	0.155679	0.0398392				59	2.39543
	4	0.124021	0.0284952				64	2.03636
	6	0.218888	0.0624889			Vehicle Control	50	2.53172
	13	0.15191	0.0384885				51	2.34536
	26	0.154719	0.0394953				55	2.90379
	31	0.181783	0.0491929				63	2.50953
Vehicle Control	9	0.232398	0.0519551			Levamisole Control	44	5.28124
	25	0.209422	0.0446163				47	5.11004
	32	0.278272	0.066608				54	5.62307
	37	0.229663	0.0510814				62	5.26086
	40	0.231702	0.0517327			BA 6C	45	5.37449
	46	0.251343	0.0580064				49	3.57858
Levamisole Control	5	0.510389	0.105325				53	8.96026
	10	0.312601	0.0824451				56	5.16067
	18	0.905299	0.151007			BA 30C	48	6.51681
	19	0.48684	0.102601				57	4.31078
	21	0.504393	0.104631				58	10.9215
	33	0.673477	0.124191				70	6.25415
BA 6C	7	0.29073	0.0667			BA 200C	52	5.16026
	11	0.184605	0.0466023				60	4.52697
	17	0.502622	0.106828				65	6.42471
	27	0.278094	0.0643071				66	5.08486
	28	0.287513	0.0660908
	35	0.378236	0.0832718
BA 30C	12	0.436174	0.0582038
	14	0.245509	0.043862
	15	0.816862	0.0868393
	29	0.413473	0.0564963
	41	0.430394	0.0577691
	42	0.593389	0.0700296
BA 200C	2	0.316644	0.0786382
	3	0.252922	0.0558064
	20	0.443876	0.124225
	23	0.309057	0.0759198
	34	0.314713	0.0779461
	36	0.369188	0.0974644

## Sheet: ELISA Cytokines
Group	Animal no	Serum IL2 (pg/ml)	Serum IL4 (pg/ml)	Serum TNFα (pg/ml)	Serum IFN γ (pg/ml)	Spleen IL2 (pg/ml)	Spleen IL4 (pg/ml)	Spleen TNFα (pg/ml)	Spleen IFN γ (pg/ml)
Normal Control	8	89.7193	106.909	17.4431	123.469	407.697	201.855	330.054	384.239
	16	88.8679	106.317	15.1753	120.18	310.49	156.273	264.301	307.933
	22	91.4192	108.091	21.9711	130.034	601.784	292.865	461.339	536.592
	24	89.6179	106.839	17.1731	123.077	396.123	196.428	322.225	375.153
	30	89.6935	106.891	17.3744	123.369	404.75	200.473	328.061	381.925
	43	90.4213	107.397	19.3131	126.18	487.85	239.44	384.271	447.157
CPM Control	1	18.8781	40.8809	7.08962	36.075	216.779	85.211	84.9793	87.4094
	4	17.0891	39.8033	3.82237	34.8758	208.783	84.5903	78.5756	85.0505
	6	22.4501	43.0325	13.6131	38.4692	232.743	86.4505	97.7652	92.1193
	13	18.6651	40.7526	6.70062	35.9322	215.827	85.1371	84.2168	87.1286
	26	18.8239	40.8483	6.99058	36.0386	216.536	85.1922	84.7852	87.3379
	31	20.3533	41.7695	9.78367	37.0637	223.371	85.7229	90.2595	89.3545
Vehicle Control	9	25.0266	44.9474	12.1727	39.6011	224.794	95.9462	104.549	105.406
	25	23.0333	44.1297	8.57544	36.7011	219.819	94.9062	102.7	103.274
	32	29.0065	46.5802	19.355	45.3913	234.729	98.0227	108.239	109.662
	37	24.7893	44.8501	11.7444	39.2558	224.202	95.8224	104.329	105.152
	40	24.9662	44.9226	12.0636	39.5132	224.644	95.9147	104.493	105.341
	46	26.6702	45.6217	15.1388	41.9923	228.897	96.8037	106.073	107.164
Levamisole Control	5	85.6375	106.035	17.2932	103.542	400.493	185.75	368.106	372.915
	10	82.308	104.833	15.5643	100.889	396.943	175.151	361.758	304.748
	18	92.2853	108.436	20.7454	108.84	407.579	206.913	380.782	509.021
	19	85.2411	105.892	17.0874	103.227	400.07	184.488	367.35	364.799
	21	85.5365	105.999	17.2408	103.462	400.385	185.429	367.914	370.849
	33	88.3829	107.027	18.7189	105.73	403.419	194.49	373.341	429.123
BA 6C	7	20.6959	295.4	15.334	62.9948	267.889	185.998	129.777	71.8525
	11	19.4257	256.599	12.1608	49.8167	140.535	176.42	74.8175	45.9614
	17	23.2319	372.873	21.6698	89.3067	522.169	205.122	239.512	123.548
	27	20.5447	290.781	14.9562	61.4258	252.726	184.858	123.233	68.7698
	28	20.6574	294.224	15.2378	62.5953	264.029	185.708	128.111	71.0676
	35	21.7432	327.395	17.9505	73.861	372.901	193.896	175.095	93.2013
BA 30C	12	37.1274	238.345	35.6721	47.814	647.701	196.157	342.016	138.489
	14	34.2065	221.124	20.9228	23.6989	536.568	179.308	254.307	54.2298
	15	42.9594	272.729	65.1211	95.9629	869.593	229.798	517.138	306.724
	29	36.7797	236.294	33.916	44.9428	634.469	194.151	331.573	128.457
	41	37.0389	237.823	35.225	47.083	644.332	195.646	339.357	135.935
	42	39.5359	252.544	47.8338	67.6983	739.337	210.05	414.337	207.966
BA 200C	2	17.2142	74.1909	16.7885	89.7965	503.717	212.915	252.609	116.789
	3	15.0228	73.0764	11.5919	81.1705	315.629	182.461	131.468	78.3462
	20	21.5897	76.416	27.164	107.019	879.26	273.719	494.484	193.544
	23	16.9533	74.0582	16.1697	88.7695	481.323	209.289	238.186	112.211
	34	17.1478	74.1571	16.6309	89.535	498.015	211.991	248.937	115.623
	36	19.0212	75.1098	21.0733	96.9091	658.807	238.025	352.498	148.487

## Sheet: mRNA Expression
Group	Animal no	IL2	IL4	TNFα	IFN γ
Normal Control	8	0.999051	0.999733	0.999779	0.999606
	16	0.995645	0.998773	0.998988	0.998191
	22	1.00585	1.00165	1.00136	1.00243
	24	0.998646	0.999618	0.999685	0.999437
	30	0.998948	0.999704	0.999755	0.999563
	43	1.00186	1.00052	1.00043	1.00077
CPM Control	1	0.127293	0.126946	0.157386	0.168386
	4	0.126549	0.126395	0.156979	0.167979
	6	0.128777	0.128048	0.1582	0.1692
	13	0.127204	0.126881	0.157338	0.168338
	26	0.12727	0.12693	0.157374	0.168374
	31	0.127906	0.127401	0.157723	0.168723
Vehicle Control	9	0.202453	0.197006	0.283526	0.210779
	25	0.201925	0.196311	0.282903	0.209988
	32	0.203506	0.198395	0.284771	0.21236
	37	0.20239	0.196923	0.283452	0.210685
	40	0.202437	0.196985	0.283507	0.210755
	46	0.202888	0.19758	0.28404	0.211432
Levamisole Control	5	0.681293	0.740893	0.684612	0.860386
	10	0.680549	0.740149	0.683221	0.859979
	18	0.682777	0.742377	0.68739	0.8612
	19	0.681204	0.740804	0.684447	0.860338
	21	0.68127	0.74087	0.68457	0.860374
	33	0.681906	0.741506	0.685759	0.860723
BA 6C	7	0.666846	0.213626	0.601866	0.629045
	11	0.665935	0.212643	0.601027	0.616646
	17	0.668666	0.215589	0.603542	0.653802
	27	0.666738	0.213509	0.601766	0.627569
	28	0.666818	0.213596	0.601841	0.628669
	35	0.667598	0.214437	0.602558	0.639269
BA 30C	12	0.584866	0.701386	0.357386	0.470779
	14	0.584027	0.700979	0.356979	0.469988
	15	0.586542	0.7022	0.3582	0.47236
	29	0.584766	0.701338	0.357338	0.470685
	41	0.584841	0.701374	0.357374	0.470755
	42	0.585558	0.701723	0.357723	0.471432
BA 200C	2	0.757386	0.641893	0.590386	0.568386
	3	0.756979	0.641149	0.589979	0.567979
	20	0.7582	0.643377	0.5912	0.5692
	23	0.757338	0.641804	0.590338	0.568338
	34	0.757374	0.64187	0.590374	0.568374
	36	0.757723	0.642506	0.590723	0.568723
